# Supplementary material for: Ensemble Machine Learning Predicts Platinum Resistance in Ovarian Cancer Using Laboratory Data
Source: Cancers (Basel). 2026 Apr 8;18(8):1190. doi: 10.3390/cancers18081190 (PMC13115104; doi:10.3390/cancers18081190)
Supplement: Supplementary file 1 [file cancers-18-01190-s001.zip]

Archive with 1 entries (1 files):
- cancers-4109426-supplementary.pdf
